# Supplementary material for: Missense variant contribution to USP9X-female syndrome
Source: NPJ Genom Med. 2020 Dec 9;5:53. doi: 10.1038/s41525-020-00162-9 (PMC7725775; doi:10.1038/s41525-020-00162-9)
Supplement: Supplementary file 2 — Supplementary Data [file 41525_2020_162_MOESM2_ESM.xlsx]

## Sheet: CONTENTS
	This File contains two Supplementary Data Sets
	1. Clinical features of female individuals with novel USP9X missense and single amino acid delation variants, and novel nonsense and frameshift variants.
	2. Levels of evidence and variant prediction under American College of Medical Genetics Guidelines

## Sheet: Supplemenatry Table 1
Supplementary Table 1: Clinical features of female individuals with novel USP9X missense and single amino acid delation variants, and novel nonsense and frameshift variants.
				MISSENSE & SINGLE AMINO ACID DELETION VARIANTS													NONSENSE & FRAMESHIFT VARIANTS
	Patient ID			Female 21	Female 22	Female 23	Female 24	Female 25	Female 34	Female 26	Female 27	Female 8	Female 33	Female 28	Female 29		Female 30	Female 31	Female 32
	USP9X genetic variant	Variant Details	Heterozygous	Het	Het	Het	Het	Het	Het	Het	Het	Het	Het	Het	Het		Het	Het	Het
			gDNA (chrX, hg19)	g.40999925T>C	g.41000596T>A	g.41002685T>C	g.41045875G>C	g.41055512G>A	g.41055905_41055907delCTT	g.41069799G>A	g.41069799G>A	g.41069824T>G	g.41073921G>A	g.41075225A>G	g.41075462_41075464delATT		g.41000663G>A	g.40996263C>T	g.41007805dupA
			cDNA (NM_001039590.2)	c.671T>C	c.1073 T>A	c.1303T>C	c.3664G>C	c.3986G>A	c.4147_4149delCTT	c.5053G>A	c.5053G>A	c.5078T>G	c.5290G>A	c.5405A>G	c.5642_5644delATT		c.1140G>A	c.642C>T	c.1598_1599insA
			Protein (NP_001034679.2)	p.Leu224Pro	p.Val358Asp	p.Trp435Arg	p.Ala1222Pro	p.Arg1329His	p.Leu1383del	p.Asp1685Asn	p.Asp1685Asn	p.Leu1693Trp	p.Glu1764Lys	p.Tyr1802Cys	p.Tyr1881del		p.Trp380Ter	p.Arg215Ter	p.Ile535Asnfs*11
			Alerting Catalytic Domain	No	No	No	No	No	No	Yes	Yes	Yes	Yes	Yes	Yes		Yes	Yes	Yes
			Diagnostic Test	DES	WES - Trio	WES - Trio	WES - Trio	WES - Trio	WES - Trio	WES - Trio	WES - Trio	WES - Trio	WES - Trio	WES - Trio	WES - Trio		WES - Trio	WES - Trio	WES - Trio
			Inheritance	De novo	De novo	De novo	De novo	De novo	De novo	Maternal (germline mosaic)	De novo	De novo	Maternal (Non-mosaic)	De novo	De novo		De novo	Maternal (Mosaicism unknown)	De novo
		Allele Frequency	Gnomad	0	0	0	0	0	0	0	0	0	0	0	0		0	0	0
		Prediction	ACMG	LP	LP	LP	LP	LP	LP	LP	LP	LP	LP	LP	LP		P	P	P
			Polyphen_2	1	1	0.81	0.998	1	n/a	1	1	1	0.994	1	n/a		n/a	n/a	n/a
			MutPred_2	0.969	0.949	0.971	0.878	0.895	n/a	0.904	0.904	0.934	0.862	0.94	n/a		n/a	n/a	n/a
			CADD	29.9	26.4	27.1	29.5	32	21.3	29.7	29.7	28.7	32	29.9	22.4		n/a	n/a	n/a
	Clinical Findings	Prenatal Findings		No (in vitro fecundation)	n/a	Intrauterine growth restriction	No	No	Slightly dilated brain chamber	Dandy Walker malformation and bilateral renal pylectasis	Possible Dandy Walker malformation	n/a	Omphalocele, normal amniocentesis microarray	n/a	n/a		n/a	n/a	Cardiac anomalies of ventricular septal defect and aortic arch. Low weight 5th - 2nd percentile.
		Age at last exam		9 years	14 years	9 days	13 years	11 years	9 years	17 months	10 years	8 years	3 years 9 months	11 years	8 years		34 months	Foetus (12 Weeks)	28 months
		Neurological	Developmental Delay	Yes	Yes	n/a	Yes	Yes	Yes	Yes	Yes	Yes	Yes	Yes	Yes		Yes	n/a	Yes
			ID	Mild	Mild	n/a	Mild	Severe	Mild	n/a	Mild	Moderate - severe	Mild	Normal - mild	Severe - profound		Moderate - severe	n/a	No
			Speech / Language	Delayed. Dysarthria but fluent and understandable.	Delayed expressive language, used sign language and communication device. Moderate dysarthria.	n/a	Delayed expressive language, speech therapy until 6th grade.	Absent speech.	Delayed speech and language development	Delayed expressive language delay, articulation difficulties. Uses sign language and is in speech therapy.	Delayed, hypernasal speech.	Delayed language; hypernasal voice, articulation problems.	Delayed	Slight delay	Absent speech		Absent speech	n/a	Delayed receptive-expressive language.
			Seizures	No	No	Transient seizures at a day of life.	No	Febrile seizures	No	No	No	Absence seizures	No	No	Abnormal EEG, but no seizures		No	n/a	No
			Behaviour	Normal	Normal	n/a	Anxious	Aggressive	Normal	Aggressive, restless	Socially immature	Autistic with pathological demand avoidance	Normal	Normal	Anxious		Poor eye contact	n/a	Normal
			Motor Development / Hypotonia	No	Hypotonia, normal gait	Mild hypotonia	No	Hypotonia, wheel chair dependent.	Hypotonia which improved. Able to walk age 3.	no	Delayed, low muscle tone, motor planning impairment.	n/a	Delayed	Delayed	Hypotonia, stands with support		Hypotonia, uses with a walker	n/a	Hypotonia, uncoordinated, low endurance, postural instability, gross motor delays.
			Auditory Defects	No	Unilateral mild sloping conductive hearing loss	n/a	No	No	Combined deafness.	Mild - moderate conductive hearing loss	Recurrent effusions and ear tubes	n/a	Moderate to severe hearing loss	Mild conductive hearing loss	Mixed sensorineural and conductive hearing loss		Moderate conductive hearing loss, recurrent effusions. Required myringotomy with tubes and hearing aids.	n/a	Conductive hearing loss. Required myringotomy with tubes. Left tympanic membrane perforation.
			Visual deficits	Unilateral cataract	Bilateral cataracts and myopia	n/a	No	No	High myopia, lagophtalmus, keratitis acuta, corneal opacities.	Congenital cranial nerve 4 palsy	Small, stable posterior cataracts and myopic astigmatism	n/a	Convergent strabismus and long sightedness	Strabismus, irises have slightly different colours	No		Visual delay, amblyopia and myopia	n/a	Left eye phlyctenular keratoconjunctivitis, squamous blepharitis of upper and lower eyelids of both eyes, anisometropia.
		Growth	Height	50th percentile	66th percentile	n/a	25th Percentile	8th percentile	<3rd percentile	85th percentile	10th percentile	n/a	15th percentile	85th percentile	60th percentile		33rd percentile	n/a	5th percentile
			Weight	23,5 (25th percentile)	42nd Percentile	n/a	35.2	54th percentile	<3rd percentile	50th percentile	50th percentile	n/a	3rd percentile	63rd percentile	13th percentile		19th percentile	n/a	52nd percentile
			Head circumference	52 cm (50th percentile)	75th Percentile	n/a	50	1st percentile	<3rd percentile	n/a	98th percentile	n/a	<1st percentile	92nd percentile	63rd percentile		90th percentile	n/a	71st percentile
		Malformations	Brain	Mild ventriculomegaly	Mild ventriculomegaly	Mild ventriculomegaly, colpocephaly, partial agenesis corpus callosum	n/a	Hypoplastic corpus callosum, bilateral optic atrophy, ventriculomegaly and small periventricular mark	Minor ventriculomegaly, cortical thinning in temporal lobes.	Dandy-Walker malformation, moderate hydrocephalus/ventriculomegaly, Blakes pouch cyst, small thin-walled cyst in the quadrigeminal plate cistern, possible small arachnoid cyst	Dandy-Walker malformation, Hypoplastic cerebellum and brainstem, Ventriculomegaly and volume loss	Hypoplastic corpus callosum	Multiple bilateral multi septated cysts in the caudothalamic grooves extending along the superior portion of the choroid plexus bilaterally. Two punctate foci of presumed ischaemic change in the left frontal lobe.	n/a	Hypoplastic corpus callosum, moderate ventriculomegaly of third and fourth ventricles, prominent extra-axial spaces		Ventriculomegaly, thin corpus callosum, prominence of the suprasellar and prepontine cisterns	Dandy-Walker malformation, mild ventriculomegaly	Agenesis of corpus callosum, slight prominence of the ventricular system without hydrocephalus
			Skeletal	Mild hallux valgus	Mild scoliosis, leg asymmetry, coxa vara, mild knee contractures	Missing rib pair, dislocated hips, arachnodactyly	n/a	Left convex lumbal scoliosis, caput humeri deformity	Severe kyphoscoliosis, sinistro convex deviation of the thoracic spine with rotation of the vertebral bodies, thin ribs, dysplastic left hip.	Overlapping left toes, bilateral hip dysplasia which resolved but still has bilateral valgus hips	Thoracogenic scoliosis, bilateral Achilles contractures	Vertical talus	Bilateral congenital hip dislocation	Scoliosis	Mild scoliosis, adducted thumbs, hypoplastic thenar eminences, overlapping toes, equinus deformity of feet, knee contractures		Scoliosis, brachydactyly, proximally placed adducted thumbs with restricted thumbs movement, micromelia	Bilateral hand post axial polydactyly, kyphosis of the thoracic spine,	Bilateral congenital hip dysplasia, persistent subluxation of left hip, scoliosis, syndactyly of fingers of right hand (index and middle).
			Facial Dysmorphisms	Downslanting palpebral fissures, ptosis, epicanthus, long philtrum	Brachycephaly, glabellar nevus flammeus, blepharophimosis, epicanthus, bilateral entropion and mild ptosis, hypoplastic supraorbital ridges, low-set posteriorly rotated and dysplastic ears (overfolded helices, underdeveloped tragus, attached lobules), flat nasal bridge and nasal tip with wide alae and short collumnella, thin lips, maxillary hypoplasia, micrognathia, short neck.	Abnormal auricles, large fontanelles.	none	Retrognathia, hypotonic mouth , deep set eyes, large ears, plagiocephalus	Dolichocephalic, bitemporal narrowing, malformed and low-set ears, soft underfolded helix, hypertelorism, broad nasal tip, deeply set eyes, ectropion of the lower eyelid, short neck	Coarse appearance, squarish ears	Upslanting palpebral fissures, long philtrum, posteriorly rotated ears with left preauricular tag.	Deep-set eyes with blepharophimosis, a naevus flammeus, a small mouth with downturned corners.	Blepharophimosis, broad nasal tip with vertical notch	Mild facial asymmetry, low set dysplastic ears with attached lobes, unilateral preauricular pit, broad neck with pterygium colli	Deep-set eyes, telecanthus, blepharophimosis, naevus flammeus on forehead, prominent nasal tip, small mouth with downturned corners, micrognathia, malar flattening and dysplastic ears.		Deep set eyes, blepharophimosis, low and posterior rotated ears, high and narrow arch palate, flat nasal bridge, upturned nasal tip, wide alae, thin lips.	n/a	Large anterior fontanelle, frontal bossing, anteverted nares, flat nasal tip with central notch, low set and posteriorly rotated ears with overfolded helix.
			Other anomalies	n/a	Bilateral elbow dimples, mild pectus excavatum.	n/a	n/a	n/a	Low set umbilicus	Laryngomalacia.	Right choanal atresia	Choanal atresia	Choanal atresia, laryngomalacia.	n/a	Choanal atresia		Severe Laryngomalacia, sacral dimple, small umbilicus.	n/a	n/a
		Additional features	Gastrointestinal problems	No	No	n/a	Difficulty swallowing, constipation, abdominal pain	No	Gastroesophageal reflux	Milk and soy allergies	Poor feeding requiring gastric-tube until 16 months, constipation	n/a	No	No	No		Gastroesophageal reflux, feeding difficulty requiring gastric tube	n/a	Moderate constipation
			Heart Defects	No	Restrictive peri membranous septal defects and sub aortic ridge or membrane.	Abdominal aortic coarctation resulting in death (no arrhythmias and no cardiomyopathy)	Partial anomalous pulmonary venous drainage, pulmonary stenosis, mitral valve prolapse	No	Slightly displaced to the right with valvular prolapse	Secundum atrial septal defect, patent foramen oval and Patent ductus arteriosus	Sub-aortic ventricular septal defect, secundum atrial septum defect, patent ductus arteriosus.	n/a	No	Mild mitral insufficiency, slightly high QT interval	No		Bicuspid aortic valve without significant steatosis or insufficiency, mild enlargement of ascending aorta	Hypoplastic left heart syndrome	Interrupted aortic arch and conotruncal ventricular septal defect.
			Dental Problems	Poorly implanted teeth	Unusual gingiva, crowding	n/a	n/a	No	no	Orthodontics related to positioning of lower jaw	Wide spaced teeth	Grinds teeth constantly	No	Malposition with orthodontic treatment	Grinds teeth constantly		Discoloration and microdontia	n/a	Areas of enamel hypoplasia.
			Analrectal Abnormality	No	No	n/a	No	No	no	Anterior-placed anus	No	n/a	No	No	No		Anterior-placed anus.	n/a	n/a
			Urogenital Abnormality	No	No	Short perineal spacing of vagina-anus	No	No	no	Hydronephrosis with duplex collecting systems	No		No	No	No		No	Bilateral kidney pyelectasis, single left uterine artery	Vesicoureteral reflux and neurogenic bladder
			Skin / Nails / Hair Features	No	Whorled areas of hypo and hyperpigmentation most prominent on the back. Thick hair on her arms and legs	n/a	No	No	Hyperplastic skin, single transverse palmar crease	No	No	n/a	Skin hyperpigmentation on the abdomen and back	Deep sacral dimple with hairs. Large hypopigimented patch on right lower limb.	No		Deep set and thin nails	n/a	Mosaic hypopigmentation, cutis marmorata, multiple melanocytic nevi, eczema. Some longitudinal ridging on the two fingernails of fingers that were involved in syndactyly.
			Analytical-Metabolic Findings	No	n/a	Transient neonatal mild hyponatremia, mild hypocalcaemia, hypoglycaemia and macro thrombocytopenia. Urine organic acids revealed possible evidence of liver dysfunction.	No	No	No	n/a	n/a	n/a	No	No	No		n/a	n/a	Ketotic hypoglycaemia
			Endocrine Findings	n/a	Hypoplastic nipples with minimal breast tissue (age 14)	n/a	No	Pubertas praecox	No	n/a	n/a	n/a	No	No	No		n/a	n/a	Acquired hypothyroidism
			Malignancies	No	None known	n/a	No	No	No	No	Pre-B cell acute lymphoblastic leukaemia diagnosed at 4 years of age.	n/a	No	No	No		n/a	n/a	n/a
			Miscellaneous	n/a	Premature adrenarche (pubic hair only), Eustachian tube dysfunction and perforation of the left tympanic membrane, nocturnal urinary incontinence	Polyhydramnios in gestation.	Postural Tachycardia Syndrome like. Family history of mitral valve prolapse and dilated cardiomyopathy associated with a pathogenic variant in LMNA	n/a	Born at 39 weeks gestation via caesarean section due to the caudal presentation.	Mother has history of multiple miscarriages (5), scoliosis, thyroid issues, nasopharyngeal aspiration, recurrent infections (sinusitis, otitis media and impetigo), sleep difficulties and eczema.	n/a	n/a	The mother is normal. The maternal grandmother does not have the USP9X variant. It is not possible to test the maternal grandfather.	Pre-auricular pit	Nasal stents inserted in neonatal period; Born in poor condition - evidence of perinatal hypoxic insult with low Apgar Score, respiratory distress, metabolic acidosis. Abnormal coagulation and renal functional which normalised in neonatal period. Also had obstructive sleep apnoea, treated with adenoidectomy.		Joint hypermobility except in her ankles. Bilateral Achilles heel contractures.	Pregnancy was terminated. Two vessel cord. The mother has scoliosis and right partial hearing impairment. Physical exam didn’t reveal dysmorphic features or congenital anomalies.	Left vocal cord paralysis, adenotonsillar hypertrophy after adenotonsillectomy, multiple allergies.

## Sheet: Supplementary Table 2
Supplementary Table 2: Levels of evidence and variant prediction under American College of Medical Genetics Guidelines
	Case ID	Varinat Details		ACMG
		cDNA	Protein	Levels of Evidence	Prediction
	Female 21	c.671T>C	p.Leu224Pro	PS2, PM2, PP2, PP3, PP4	LP
	Female 22	c.1073 T>A	p.Val358Asp	PS2, PM2, PP2, PP3, PP4	LP
	Female 23	c.1303T>C	p.Trp435Arg	PS2, PM2, PP2, PP3, PP4	LP
	Female 24	c.3664G>C	p.Ala1222Pro	PS2, PM2, PP2, PP3, PP4	LP
	Female 25	c.3986G>A	p.Arg1329His	PS2, PM2, PP2, PP3, PP4	LP
	Female 34	c.4147_4149delCTT	p.Leu1383del	PS2, PM2, PM4, PP3, PP4	LP
	Female 26	c.5053G>A	p.Asp1685Asn	PS2, PM1, PM2, PP2, PP3, PP4	LP
	Female 27	c.5053G>A	p.Asp1685Asn	PS2, PM1, PM2, PP2, PP3, PP4	LP
	Female 8	c.5078T>G	p.Leu1693Trp	PS2, PM1, PM2, PP2, PP3, PP4	LP
	Female 33	c.5290G>A	p.Glu1764Lys	PM1, PM2, PP2, PP3, PP4	LP
	Female 28	c.5405A>G	p.Tyr1802Cys	PS2, PM1, PM2, PP2, PP3, PP4	LP
	Female 29	c.5642_5644delATT	p.Tyr1881del	PS2, PM1, PM2, PM4, PP3, PP4	LP
	Female 30	c.1140G>A	p.Trp380Ter	PVS1, PS2, PS3, PM2, PP4,	P
	Female 31	c.642C>T	p.Arg215Ter	PVS1, PS3, PM2, PP4	P
	Female 32	c.1598_1599insA	p.Ile535Asnfs*11	PVS1, PS2, PS3, PM2, PP4,	P
